# Supplementary material for: Interleaved Acoustic Environments: Impact of an Auditory Scene Classification Procedure on Speech Perception in Cochlear Implant Users
Source: Trends Hear. 2021 May 24;25:23312165211014118. doi: 10.1177/23312165211014118 (PMC8150447; doi:10.1177/23312165211014118)
Supplement: sj-xlsx-1-tia-10.1177_23312165211014118 - Supplemental material for Interleaved Acoustic Environments: Impact of an Auditory Scene Classification Procedure on Speech Perception in Cochlear Implant Users [file sj-xlsx-1-tia-10.1177_23312165211014118.xlsx]

## Sheet: Table 1
ID	Condition	Gender	Age [yrs]	Reason of deafness	Left ear	Right ear	Exp. CI left [yrs]	Exp. CI right [yrs]	Monosyllable score left [%]	Monosyllable score right [%]
Uni1	Unilateral	m	69	progressive HL	CI 512	HA	3	x	65	x
Uni2	Unilateral	f	47	progressive HL	x	CI532	x	2	x	60
Uni3	Unilateral	m	60	sudden HL	HA	CI512	x	4	x	75
Uni4	Unilateral	m	70	sudden HL	CI512	HA	2	x	75	x
Uni5	Unilateral	m	55	progressive HL	CI532	HA	2	x	60	x
Uni6	Unilateral	m	68	unknown	HA	CI512	x	2	x	65
Uni7	Unilateral	m	73	sudden HL	HA	CI532	x	3	x	80
Uni8	Unilateral	m	60	sudden HL	CI532	x	2	x	75	x
Uni9	Unilateral	f	74	unknown	CI512	HA	2	x	85	x
Uni10	Unilateral	m	54	unknown	CI512	HA	2	x	60	x
Uni11	Unilateral	m	54	progressive HL	CI532	HA	2	x	70	x
Uni12	Unilateral	f	48	sudden HL	CI512	x	3	x	75	x
Uni13	Unilateral	f	67	meniere's disease	CI512	HA	2	x	80	x
Uni14	Unilateral	f	25	progressive HL	HA	CI532	x	2	x	50
Uni15	Unilateral	f	75	progressive HL	CI532	HA	3	x	80	x
Uni16	Unilateral	f	44	accident	x	CI422	x	3	x	80
Bi1	Bilateral	m	52	progressive HL	Freedom	CI512	10	20	90	90
Bi2	Bilateral	m	59	sudden HL	CI512	CI512	3	3	65	80
Bi3	Bilateral	m	65	meniere's disease	CI512	CI422	3	4	80	80
Bi4	Bilateral	m	55	progressive HL	CI24RE	CI24RE	4	7	50	65
Bi5	Bilateral	m	59	sudden HL	CI422	CI532	6	2	80	90
Bi6	Bilateral	m	57	meningitis	CI512	CI512	4	2	60	70
Bi7	Bilateral	m	88	progressive HL	CI422	CI532	5	2	80	55
Bi8	Bilateral	f	53	peripartal rubella	CI532	CI512	2	7	80	95
Bi9	Bilateral	f	53	progressive HL	CI532	CI532	2	2	95	95
Bi10	Bilateral	m	65	unknown	CI24RE	CI532	7	2	85	75
Bi11	Bilateral	f	53	progressive HL	CI532	CI422	2	3	95	90
Bi12	Bilateral	f	69	progressive HL	Freedom	Freedom	10	5	75	85
Bi13	Bilateral	f	60	progressive HL	CI24RE	CI24RE	11	11	80	75
Bi14	Bilateral	f	59	progressive HL	CI522	CI522	1	2	50	60
Bi15	Bilateral	m	74	progressive HL	CI522	CI24RE	3	4	60	80
Bi16	Bilateral	f	40	progressive HL	CI522	CI522	17	12	70	65
